# Supplementary material for: Individual and Combined Effects of Nanoplastics and Cadmium on the Rhizosphere Bacterial Community of Sedum alfredii Hance
Source: Microorganisms. 2024 Dec 1;12(12):2471. doi: 10.3390/microorganisms12122471 (PMC11728214; doi:10.3390/microorganisms12122471)
Supplement: Supplementary file 1 [file microorganisms-12-02471-s001.zip]

Archive with 1 entries (1 files):
- microorganisms-3293405-supplementary.pdf
